# Supplementary material for: Ethical issues in using the internet to engage participants in family and child research: A scoping review
Source: PLoS One. 2018 Sep 27;13(9):e0204572. doi: 10.1371/journal.pone.0204572 (PMC6160098; doi:10.1371/journal.pone.0204572)
Supplement: S2 File — (XLSX) [file pone.0204572.s002.xlsx]

## Sheet: Articles summary
Author (Year)	Title	Full reference	Year	Origin	Article type	Recruit	Retain	Trace	Study population / focus	Obtained ethics approval?	Informed consent obtained, how?	Parent consent obtained?	Mentions internet success rate/source
Ahmed et al (2013)	Attitudes to Chlamydia screening elicited using the social networking site Facebook for subject recruitment.	Ahmed N, Jayasinghe Y, Wark JD, Fenner Y, Moore EE, Tabrizi SN, et al. Attitudes to Chlamydia screening elicited using the social networking site Facebook for subject recruitment. Sexual health. 2013;10(3):224-8. doi: 10.1071/sh12198.	2013	AUS	Research	x			Youth, 16-25yo	Yes	Verbal, and written if attended study site	Yes if <18yo or assessed as mature minor	Yes - click to completion rate 3.5%
Amon et al (2014)	Facebook as a recruitment tool for adolescent health research: A systematic review.	Amon KL, Campbell AJ, Hawke C, Steinbeck K. Facebook as a recruitment tool for adolescent health research: A systematic review. Acad Pediatr. 2014;14(5):439-47.e4. doi: 10.1016/j.acap.2014.05.049.	2014	AUS	Systematic review	x			Adolescents	n/a	n/a	n/a	n/a
Arnaud et al. (2012)	Web-based screening and brief intervention for poly-drug use among teenagers: study protocol of a multicentre two-arm randomized controlled trial.	Arnaud N, Bröning S, Drechsel M, Thomasius R, Baldus C. Web-based screening and brief intervention for poly-drug use among teenagers: study protocol of a multicentre two-arm randomized controlled trial. BMC Public Health. 2012;12(1):1-11. doi: 10.1186/1471-2458-12-826.	2012	GER	Research protocol	x			Adolescents	Yes	Online, electronically	No mention	No - protocol
Baams et al (2013)	Gender nonconformity, perceived stigmatization, and psychological well-being in dutch sexual minority youth and young adults: A mediation analysis	Baams L, Beek T, Hille H, Zevenbergen FC, Bos HMW. Gender nonconformity, perceived stigmatization, and psychological well-being in dutch sexual minority youth and young adults: A mediation analysis. Arch Sex Behav. 2013;42(5):765-73. doi: 10.1007/s10508-012-0055-z.	2013	NLD	Research	x			Youth, 16-24yo	Yes	Online informed consent form	No mention	No
Bailey et al (2013)	The Sexunzipped trial: optimizing the design of online randomized controlled trials	Bailey JV, Pavlou M, Copas A, McCarthy O, Carswell K, Rait G, et al. The Sexunzipped trial: optimizing the design of online randomized controlled trials. J Med Internet Res. 2013;15(12):e278. doi: 10.2196/jmir.2668.	2013	UK	Research	x	x		Youth, 16-20yo	Yes	Online. Consent checkboxes	No, participants >16	Yes - FB 84%, 9% friends, 4%email, 2%school
Baker (2013)	Conceptualising the use of Facebook in ethnographic research: As tool, as data and as context	Baker S. Conceptualising the use of Facebook in ethnographic research: as tool, as data and as context. Ethnography and Education. 2013;8(2):131-45. doi: 10.1080/17457823.2013.792504.	2013	UK	Research		x		Adolescents	No mention	Written, signed consent form	No mention	General comment. FB better than email/text to engage
Barr & Cacciatore (2008)	Personal fear of death and grief in bereaved mothers	Barr P, Cacciatore J. Personal fear of death and grief in bereaved mothers. Death Stud. 2008;32(5):445-60. doi: 10.1080/07481180801974752.	2008	USA/AUS	Research	x			Parents	No mention	Implied by continued participation	n/a	Yes - 60% website, 20% email, 20% other
Baumgartner et al (2010)	Unwanted online sexual solicitation and risky sexual online behavior across the lifespan	Baumgartner SE, Valkenburg PM, Peter J. Unwanted online sexual solicitation and risky sexual online behavior across the lifespan. Journal of Applied Developmental Psychology. 2010;31(6):439-47. doi: http://dx.doi.org/10.1016/j.appdev.2010.07.005.	2010	NLD	Research	x			Adolescents and adults	Yes	Online, electronic signature	Yes if <18	Yes - Recruitement rate ~85%
Bent et al (2014)	Internet-based, randomized, controlled trial of omega-3 fatty acids for hyperactivity in autism.	Bent S, Hendren RL, Zandi T, Law K, Choi J-E, Widjaja F, et al. Internet-based, randomized, controlled trial of omega-3 fatty acids for hyperactivity in autism. Journal of the American Academy of Child & Adolescent Psychiatry. 2014;53(6):658-66. doi: http://dx.doi.org/10.1016/j.jaac.2014.01.018.	2014	USA	Research	x	x		Parents	Yes	Online, electronic signature	n/a	Yes - 6.6%eligibilty recruitment rate
Berger & Paul (2011)	Using E-mail for Family Research	Berger R, Paul MS. Using e-mail for family research. J Technol Hum Serv. 2011;29(3):197-211. doi: 10.1080/15228835.2011.609768.	2011	USA	Discussion paper	x			Family	n/a	n/a	n/a	n/a
Black et al (2013)	Actual versus perceived peer sexual risk behavior in online youth social networks	Black SR, Schmiege S, Bull S. Actual versus perceived peer sexual risk behavior in online youth social networks. Translational behavioral medicine. 2013;3(3):312-9. doi: 10.1007/s13142-013-0227-y.	2013	USA	Research	x			Youth, 16–25yo	Yes	Online, electronically	No mention	No
Boydell et al (2014)	Avoiding pitfalls and realising opportunities: Reflecting on issues of sampling and recruitment for online focus groups	Boydell N, Fergie G, McDaid L, Hilton S. Avoiding pitfalls and realising opportunities: Reflecting on issues of sampling and recruitment for online focus groups. Int J Qual Methods. 2014;13(1):206-23.	2014	UK	Research/case study	x			Adolescents	Yes	Online, electronically	Not explicitily - participants to tick a box	Yes - only 2 participants
Bull et al (2011)	Case study: An ethics case study of HIV prevention research on Facebook: the Just/Us study	Bull SS, Breslin LT, Wright EE, Black SR, Levine D, Santelli JS. Case study: An ethics case study of HIV prevention research on Facebook: The Just/Us study. J Pediatr Psychol. 2011;36(10):1082-92. doi: 10.1093/jpepsy/jsq126.	2011	USA	Research/case study	x			Youth, 16-24yo	Yes	Online, electronically	Waived	General comment that internet was somewhat successful
Callegari et al (2015)	Vitamin D status, bone mineral density and mental health in young Australian women: The Safe-D study	Callegari ET, Reavley N, Garland SM, Gorelik A, Wark JD. Vitamin D status, bone mineral density and mental health in young Australian women: The Safe-D Study. Journal of public health research. 2015;4(3):594. doi: 10.4081/jphr.2015.594.	2015	AUS	Research protocol	x			Youth, 16-25yo	Yes	Verbal, and written if attended study site	Assessed as minor if <18	No - protocol
Chu et al (2013)	Use of a Social Networking Web Site for Recruiting Canadian Youth for Medical Research	Chu JL, Snider CE. Use of a social networking web site for recruiting Canadian youth for medical research. J Adolesc Health. 2013;52(6):792-4. doi: 10.1016/j.jadohealth.2012.12.002.	2013	CAN	Research	x			Youth, 15-24yo	Yes	Online, electronic signature	No mention	Yes- clickto completionrate 5.1%
Close et al (2013)	Using information technology and social networking for recruitment of research participants: experience from an exploratory study of pediatric Klinefelter syndrome.	Close S, Smaldone A, Fennoy I, Reame N, Grey M. Using information technology and social networking for recruitment of research participants: Experience from an exploratory study of pediatric Klinefelter syndrome. J Med Internet Res. 2013;15(3):e48. doi: 10.2196/jmir.2286.	2013	USA	Research	x			Families	Yes	No mention	n/a	Yes - 37%FB/studywebsite, 23%recruitsource, 31%supportgroupsonline, 9%offline
Ellis et al (2012)	Young Men, Mental Health, and Technology: Implications for Service Design and Delivery in the Digital Age	Ellis LA, Collin P, Davenport TA, Hurley PJ, Burns JM, Hickie IB. Young Men, Mental Health, and Technology: Implications for Service Design and Delivery in the Digital Age. Journal of Medical Internet Research. 2012;14(6):e160. doi: 10.2196/jmir.2291.	2012	AUS	Research	x			Youth, 16-24yo	Yes	Online	no mention	Mentions clicks via FB but not via email
Epstein (2011)	Adolescent computer use and alcohol use: What are the role of quantity and content of computer use?	Epstein JA. Adolescent computer use and alcohol use: What are the role of quantity and content of computer use? Addict Behav. 2011;36(5):520-2. doi: 10.1016/j.addbeh.2011.01.001.	2011	USA	Research	x			Adolescents	Yes	Implied by continued participation	No mention	No
Fenner et al., (2012)	Web-Based Recruiting for Health Research Using a Social Networking Site: An Exploratory Study	Fenner Y, Garland SM, Moore EE, Jayasinghe Y, Fletcher A, Tabrizi SN, et al. Web-based recruiting for health research using a social networking site: an exploratory study. J Med Internet Res. 2012;14(1):e20. doi: 10.2196/jmir.1978.	2012	AUS	Research	x			Youth, 16-25yo	Yes	Verbal and written if attended study site	Assessed as minor if <18	Yes - click to completion rate 3.5%
Fergie et al (2013)	What young people want from health-related online resources: a focus group study	Fergie G, Hunt K, Hilton S. What young people want from health-related online resources: a focus group study. Journal of Youth Studies. 2013;16(5):579-96. doi: 10.1080/13676261.2012.744811.	2013	UK	Research	x			Adolescents	Yes	In person	Yes if <16	No
Flores & James (2013)	Morality and ethics behind the screen: Young people's perspectives on digital life	Flores A, James C. Morality and ethics behind the screen: Young people’s perspectives on digital life. New Media & Society. 2012. doi: 10.1177/1461444812462842.	2013	USA	Research	x			Youth, 15-25yo	No mention	No mention	No mention	No
Fox et al (2007)	Doing synchronous online focus groups with young people: methodological reflections	Fox FE, Morris M, Rumsey N. Doing synchronous online focus groups with young people: methodological reflections. Qualitative health research. 2007;17(4):539-47. doi: 10.1177/1049732306298754.	2007	UK	Research/case study	x			Adolescents	Yes	Dynamic procces - signed and posted, then email, then online	Yes, no details on age	No
Franciscus et al (2014)	Recruitment and retention of participants for an international type 1 diabetes prevention trial: A coordinators' perspective.	Franciscus M, Nucci A, Bradley B, Suomalainen H, Greenberg E, Laforte D, et al. Recruitment and retention of participants for an international Type 1 diabetes prevention trial: A coordinators’ perspective. Clinical Trials. 2014;11(2):150-8. doi: 10.1177/1740774513510070.	2014	USA/Multinational	Research/case study	x	x		Parents/pregnancy	Yes	Assume in person	n/a	General comment on success
Gold et al (2012)	Internet message boards for pregnancy loss: Who's on-line and why?	Gold KJ, Boggs ME, Mugisha E, Palladino CL. Internet message boards for pregnancy loss: Who’s on-line and why? Womens Health Issues. 2012;22(1):e67-e72. doi: 10.1016/j.whi.2011.07.006.	2012	USA	Research	x			Parents/pregnancy	Yes	No mention	n/a	No
Graziotti et al (2012)	Maintaining Participation and Momentum in Longitudinal Research Involving High-Risk Families.	Graziotti AL, Hammond J, Messinger DS, Bann CM, Miller-Loncar C, Twomey JE, et al. Maintaining participation and momentum in longitudinal research involving high-risk families. J Nurs Scholar. 2012;44(2):120-6. doi: 10.1111/j.1547-5069.2012.01439.x.	2012	USA	Research			x	Families	Yes	Written	No mention	No
Gunasekaran et al (2015)	Asking about human papillomavirus vaccination and the usefulness of registry validation: a study of young women recruited using Facebook.	Gunasekaran B, Jayasinghe Y, Brotherton JM, Fenner Y, Moore EE, Wark JD, et al. Asking about human papillomavirus vaccination and the usefulness of registry validation: a study of young women recruited using Facebook. Vaccine. 2015;33(6):826-31. doi: 10.1016/j.vaccine.2014.11.002.	2015	AUS	Research	x			Youth, 16-25yo	Yes	Verbal, and written if attended study site	No mention	Yes - click to completion rate 3.5%
Hanckel & Morris (2014)	Finding community and contesting heteronormativity: queer young people's engagement in an Australian online community	Hanckel B, Morris A. Finding community and contesting heteronormativity: Queer young people's engagement in an Australian online community. J Youth Stud. 2014;17(7):872-86. doi: 10.1080/13676261.2013.878792.	2014	AUS	Research	x			Youth, 15-21yo	No mention	Yes, no details	Yes if <16	No
Henderson (2013)	Silences of ethical practice: Dilemmas for researchers using social media.	Henderson M, Johnson NF, Auld G. Silences of ethical practice: dilemmas for researchers using social media. Educational Research and Evaluation. 2013;19(6):546-60. doi: 10.1080/13803611.2013.805656.	2013	AUS	Discussion paper	x		x	Children and adolescents	n/a	n/a	n/a	n/a
Henderson et al (2012)	Case study: Ethical guidance for pediatric e-health research using examples from pain research with adolescents	Henderson EM, Law EF, Palermo TM, Eccleston C. Case study: Ethical guidance for pediatric e-health research using examples from pain research with adolescents. J Pediatr Psychol. 2012;37(10):1116-26. doi: 10.1093/jpepsy/jss085.	2012	USA	Research/case study	x			Adolescents	Yes	Online, email	Yes	No
Hershberger et al (2012)	The decision-making process of genetically at-risk couples considering preimplantation genetic diagnosis: initial findings from a grounded theory study	Hershberger PE, Gallo AM, Kavanaugh K, Olshansky E, Schwartz A, Tur-Kaspa I. The decision-making process of genetically at-risk couples considering preimplantation genetic diagnosis: initial findings from a grounded theory study. Soc Sci Med. 2012;74(10):1536-43. doi: 10.1016/j.socscimed.2012.02.003.	2012	USA	Research	x			Parents/pregnancy	Yes	In person	n/a	Yes - 82% online(no breakdown) and 18% offline
Hilton & Smith (2011)	“I thought cancer was one of those random things. I didn’t know cancer could be caught…”: Adolescent girls’ understandings and experiences of the HPV programme in the UK	Hilton S, Smith E. “I thought cancer was one of those random things. I didn’t know cancer could be caught…”: Adolescent girls’ understandings and experiences of the HPV programme in the UK. Vaccine. 2011;29(26):4409-15. doi: https://doi.org/10.1016/j.vaccine.2011.03.101.	2011	UK	Research	x			Adolescents	Yes	No mention	No mention	No
Hoek et al (2009)	Prevention of depression and anxiety in adolescents: A randomized controlled trial testing the efficacy and mechanisms of Internet-based self-help problem-solving therapy	Hoek W, Schuurmans J, Koot HM, Cuijpers P. Prevention of depression and anxiety in adolescents: A randomized controlled trial testing the efficacy and mechanisms of Internet-based self-help problem-solving therapy. Trials. 2009;10:93-. doi: 10.1186/1745-6215-10-93.	2009	NLD	Research protocol	x			Adolescents	Yes	Written, mail	Yes	No - protocol
Hoek et al (2012)	Who are we missing? Non-participation in an internet intervention trial for depression and anxiety in adolescents.	Hoek W, Aarts F, Schuurmans J, Cuijpers P. Who are we missing? Non-participation in an Internet intervention trial for depression and anxiety in adolescents. Eur Child Adolesc Psychiatry. 2012;21(10):593-5. doi: 10.1007/s00787-012-0295-4.	2012	NLD	Letter to Editor	x			Adolescents	n/a	n/a	n/a	Yes
Hoek et al (2012)	Effects of Internet-Based Guided Self-Help Problem-Solving Therapy for Adolescents with Depression and Anxiety: A Randomized Controlled Trial	Hoek W, Schuurmans J, Koot HM, Cuijpers P. Effects of internet-based guided self-help problem-solving therapy for adolescents with depression and anxiety: A randomized controlled trial. PLoS ONE. 2012;7(8):e43485. doi: 10.1371/journal.pone.0043485.	2012	NLD	Research	x	x		Adolescents and youth, 12-21yo	Yes	Online, email	Required if <18	No
Hoffman et al (2009)	Healthcare preferences of lesbian, gay, bisexual, transgender and questioning youth	Hoffman ND, Freeman K, Swann S. Healthcare preferences of lesbian, gay, bisexual, transgender and questioning youth. J Adolesc Health. 2009;45(3):222-9. doi: 10.1016/j.jadohealth.2009.01.009.	2009	USA	Research	x			Youth, 13-21yo	Yes	Implied	Waived	General comment
Jones & Magee (2011)	Exposure to Alcohol Advertising and Alcohol Consumption among Australian Adolescents	Jones SC, Magee CA. Exposure to alcohol advertising and alcohol consumption among Australian adolescents. Alcohol & Alcohol. 2011;46(5):630-7. doi: 10.1093/alcalc/agr080.	2011	AUS	Research	x			Adolescents	Yes	Yes, no details	No mention	Yes - 46% FB, 25%school, 20%malls, 10% parallel study
Jones et al (2011)	Recruiting adolescent girls into a follow-up study: Benefits of using a social networking website	Jones L, Saksvig B, Grieser M, Young D. Recruiting adolescent girls into a follow-up study: Benefits of using a social networking website. Contemp Clin Trials. 2012;33(2):268-72. doi: 10.1016/j.cct.2011.10.011.	2011	USA	Research			x	Adolescent	Yes	Written, mail	n/a	Yes
Keipi et al (2015)	Who prefers anonymous self-expression online? A survey-based study of Finns aged 15–30 years	Keipi T, Oksanen A, Räsänen P. Who prefers anonymous self-expression online? A survey-based study of Finns aged 15–30 years. Inf Commun Soc. 2015;18(6):717-32. doi: 10.1080/1369118X.2014.991342.	2015	FIN	Research	x			Youth and adults, 15-30yo	No mention	No mention	No mention	Yes - click to completion rate 22%. No data for email
Kramer et al (2014)	Strategies to address participant misrepresentation for eligibility in Web-based research	Kramer J, Rubin A, Coster W, Helmuth E, Hermos J, Rosenbloom D, et al. Strategies to address participant misrepresentation for eligibility in Web-based research. International journal of methods in psychiatric research. 2014;23(1):120-9. doi: 10.1002/mpr.1415.	2014	USA	Research/case study	x			Parents/pregnancy	No mention	Online	n/a	no
Levine et al (2011)	Formative Research on MySpace: Online Methods to Engage Hard-to-Reach Populations	Levine D, Madsen A, Wright E, Barar RE, Santelli J, Bull S. Formative research on MySpace: Online methods to engage hard-to-reach populations. Journal of health communication. 2011;16(4):448-54. doi: 10.1080/10810730.2010.546486.	2011	USA	Research/case study	x			Youth, 16-24yo	Yes	Online, email	No mention	Yes - 0.024 recruitment rate
Marsh & Bishop (2014)	Challenges in the Use of Social Networking Sites to Trace Potential Research Participants	Marsh J, Bishop JC. Challenges in the use of social networking sites to trace potential research participants. International Journal of Research & Method in Education. 2014;37(2):113-24. doi: 10.1080/1743727X.2013.820642.	2014	UK	Research			x	Children traced in adulthood	No mention	Written, signed consent form	n/a	General comment, not successful
Masson et al (2013)	Lost without a trace? Social networking and social research with a hard-to-reach population	Masson H, Balfe M, Hackett S, Phillips J. Lost without a trace? Social networking and social research with a hard to-reach population. Br J Soc Work. 2013;43(1):24-40. doi: 10.1093/bjsw/bcr168.	2013	UK	Research			x	Children traced in adulthood	Yes	No mention	n/a	Yes, detailed
McCarthy et al (2012)	What Young People Want From a Sexual Health Website: Design and Development of Sexunzipped	McCarthy O, Carswell K, Murray E, Free C, Stevenson F, Bailey JV. What young people want from a sexual health website: design and development of Sexunzipped. J Med Internet Res. 2012;14(5):e127. doi: 10.2196/jmir.2116.	2012	UK	Research	x			Youth, 16-22yo	Yes	Written	No mention	No
McCartt et al (2010)	Perceptions and experiences of participants in a study of in-vehicle monitoring of teenage drivers.	McCartt AT, Farmer CM, Jenness JW. Perceptions and experiences of participants in a study of in-vehicle monitoring of teenage drivers. Traffic Inj Prev. 2010;11(4):361-70. doi: 10.1080/15389588.2010.486428.	2010	USA	Research	x			Families	No mention	Yes, no details	Yes	Yes - all offline methods; no online methods successful
Mcmichael et al (2015)	Studying refugee settlement through longitudinal research: Methodological and ethical insights from the good starts study	McMichael C, Nunn C, Gifford SM, Correa-Velez I. Studying refugee settlement through longitudinal research: Methodological and ethical insightsfrom the Good Starts Study. J Refug Stud. 2015;28(2):238-57. doi: 10.1093/jrs/feu017.	2015	AUS	Research			x	Children retained/traced as adults	Assume yes	Verbal and/or written	n/a	General comment on value of FB
Moinian (2006)	The construction of identity on the Internet: Oops! I've left my diary open to the whole world!	Moinian F. The construction of identity on the Internet: Oops! I’ve left my diary open to the whole world! Childhood. 2006;13(1):49-68. doi: 10.1177/0907568206058610.	2006	SWE	Research	x			Children and adolescents	No mention	Yes, no details	No	No
Morton et al (2014)	How do you Recruit and Retain a Prebirth Cohort? Lessons Learnt from Growing Up in New Zealand	Morton SMB, Grant CC, Carr PEA, Robinson EM, Kinloch JM, Fleming CJ, et al. How do you recruit and retain a prebirth cohort? Lessons learnt from Growing Up in New Zealand. Eval Health Prof. 2014;37(4):411-33. doi: 10.1177/0163278712462717.	2014	NZ	Research/case study	x			Parents/pregnancy	No mention	In person	n/a	Yes - LMC 39%, community/mall 35%, 17% web, 6%phone, 3%sms
Mustanski et al (2014)	A Mixed-Methods Study of Condom Use and Decision Making Among Adolescent Gay and Bisexual Males	Mustanski B, DuBois LZ, Prescott TL, Ybarra ML. A mixed-methods study of condom use and decision making among adolescent gay and bisexual males. AIDS Behav. 2014;18(10):1955-69. doi: 10.1007/s10461-014-0810-3.	2014	USA	Research	x			Adolescents	Yes	Verbal	Waived	Yes - websites more successful than FB.
Nielsen et al (2015)	‘Pervy role-play and such’: girls' experiences of sexual messaging online	Nielsen S, Paasonen S, Spisak S. ‘Pervy role-play and such’: girls' experiences of sexual messaging online. Sex Educ. 2015;15(5):472-85. doi: 10.1080/14681811.2015.1048852.	2015	FIN	Research	x			Adolescents	Yes	No, purposely	Waived	No
Nwadiuko et al (2011)	Using social networking sites in subject tracing	Nwadiuko J, Isbell P, Zolotor AJ, Hussey J, Kotch JB. Using social networking sites in subject tracing. Field Methods. 2010. doi: 10.1177/1525822x10384088.	2011	USA	Research			x	Children traced in adulthood	Yes	No mention	n/a	Yes
Paine, Sweeney et al (2013)	Developing new approaches for the recruitment and retention of indigenous participants in longitudinal research	Paine S-J, Priston M, Signal TL, Sweeney B, Muller D. Developing new approaches for the recruitment and retention of Indigenous participants in longitudinal research. MAI Journal. 2013;2:121-32.	2013	NZ	Research/case study	x	x		Parents/pregnancy	Yes	No mention	n/a	No
Park & Calamaro (2013)	A Systematic Review of Social Networking Sites: Innovative Platforms for Health Research Targeting Adolescents and Young Adults	Park BK, Calamaro C. A systematic review of social networking sites: Innovative platforms for health research targeting adolescents and young adults. J Nurs Scholar. 2013;45(3):256-64.	2013	USA	Systematic review	x			Adolescents and young adults	n/a	n/a	n/a	n/a
Parsons (2015)	The potential of digital technologies for transforming informed consent practices with children and young people in social research	Parsons S. The potential of digital technologies for transforming informed consent practices with children and young people in social research. Social Inclusion. 2015;3(6):56-68. doi: 10.17645/si.v3i6.400.	2015	UK	Discussion paper	x			Children and youth	n/a	n/a	n/a	n/a
Peay et al (2015)	Mothers’ psychological adaptation to Duchenne/Becker muscular dystrophy	Peay HL, Meiser B, Kinnett K, Furlong P, Porter K, Tibben A. Mothers' psychological adaptation to Duchenne/Becker muscular dystrophy. Eur J Hum Genet. 2016;24(5):633-7. doi: 10.1038/ejhg.2015.189.	2015	USA	Research	x	x		Parents/pregnancy	Sought, not required	No mention	n/a	States that rates are unknown
Sabb et al (2013)	High‐throughput cognitive assessment using BrainTest.org: examining cognitive control in a family cohort	Sabb FW, Hellemann G, Lau D, Vanderlan JR, Cohen HJ, Bilder RM, et al. High-throughput cognitive assessment using BrainTest.org: examining cognitive control in a family cohort. Brain and behavior. 2013;3(5):552-61. doi: 10.1002/brb3.158.	2013	USA	Research	x			Families	Yes	Online	Yes	General comment
Sharkey et al (2011)	Ethical practice in internet research involving vulnerable people: lessons from a self-harm discussion forum study (SharpTalk)	Sharkey S, Jones R, Smithson J, Hewis E, Emmens T, Ford T, et al. Ethical practice in internet research involving vulnerable people: lessons from a self-harm discussion forum study (SharpTalk). J Med Ethics. 2011;37(12):752-8. doi: 10.1136/medethics-2011-100080.	2011	UK	Research/case study	x			Youth, 16-25yo	Yes	Online, assumed	No mention	No
Shilo & Mor (2014)	The impact of minority stressors on the mental and physical health of lesbian, gay, and bisexual youths and young adults	Shilo G, Mor Z. The impact of minority stressors on the mental and physical health of lesbian, gay, and bisexual youths and young adults. Health Soc Work. 2014;39(3):161-71. doi: 10.1093/hsw/hlu023.	2014	Israel	Research	x			Adolescents and adults, 12-30yo	Yes	Online, electronically	No mention	No
Spijkerman et al (2015)	Effectiveness of a Web-Based Brief Alcohol Intervention and Added Value of Normative Feedback in Reducing Underage Drinking: A Randomized Controlled Trial	Spijkerman R, Roek MA, Vermulst A, Lemmers L, Huiberts A, Engels RC. Effectiveness of a web-based brief alcohol intervention and added value of normative feedback in reducing underage drinking: a randomized controlled trial. J Med Internet Res. 2010;12(5):e65. doi: 10.2196/jmir.1465.	2015	NLD	Research	x			Youth, 15-20 yo	No	Implied, double opt in procedure	No	Not explicit - online access panel, no report on initial invites
ter Keurst et al (2015)	Women's intentions to use fertility preservation to prevent age-related fertility decline.	Ter Keurst A, Boivin J, Gameiro S. Women's intentions to use fertility preservation to prevent age-related fertility decline. Reproductive biomedicine online. 2016;32(1):121-31. doi: 10.1016/j.rbmo.2015.10.007.	2015	UK	Research	x			Parents/pregnancy	Yes	No mention	n/a	Yes. Cant calc RR. most via email (75%) then FB (10%)
van der Zanden et al (2012)	Effectiveness of an Online Group Course for Depression in Adolescents and Young Adults: A Randomized Trial	van der Zanden R, Kramer J, Gerrits R, Cuijpers P. Effectiveness of an online group course for depression in adolescents and young adults: a randomized trial. J Med Internet Res. 2012;14(3):e86. doi: 10.2196/jmir.2033.	2012	NLD	Research	x			Youth, 16-25yo	Yes	Online, assumed	Yes if <18	No
Whittaker et al (2008)	A multimedia mobile phone-based youth smoking cessation intervention: findings from content development and piloting studies	Whittaker R, Maddison R, McRobbie H, Bullen C, Denny S, Dorey E, et al. A multimedia mobile phone-based youth smoking cessation intervention: findings from content development and piloting studies. J Med Internet Res. 2008;10(5):e49. doi: 10.2196/jmir.1007.	2008	NZ	Research	x			Youth	Yes	Text message or email	No mention	No
Williams (2012)	The Ethics of Internet Research	Williams SG. The ethics of internet research. Online J Nurs Inform. 2012;16(2).	2012	USA	Discussion paper	x			Children and adults	n/a	n/a	n/a	n/a
Woolderink et al (2015)	An Online Health Prevention Intervention for Youth with Addicted or Mentally Ill Parents: Experiences and Perspectives of Participants and Providers from a Randomized Controlled Trial	Woolderink M, Bindels JA, Evers SM, Paulus AT, van Asselt AD, van Schayck OC. An online health prevention intervention for youth with addicted or mentally ill parents: Experiences and perspectives of participants and providers from a randomized controlled trial. J Med Internet Res. 2015;17(12):e274. doi: 10.2196/jmir.4817.	2015	NLD	Research	x			Youth and adults	Yes	No mention	No mention	No
Woolderink et al (2010)	Design of an internet-based health economic evaluation of a preventive group-intervention for children of parents with mental illness or substance use disorders.	Woolderink M, Smit F, van der Zanden R, Beecham J, Knapp M, Paulus A, et al. Design of an internet-based health economic evaluation of a preventive group-intervention for children of parents with mental illness or substance use disorders. BMC Public Health. 2010;10(1):1-9. doi: 10.1186/1471-2458-10-470.	2010	NLD	Research protocol	x			Youth, 16-25yo	Yes	No mention	n/a	No - protocol
Zentner et al (2016)	Fertility and pregnancy in the Fontan population	Zentner D, Kotevski A, King I, Grigg L, d'Udekem Y. Fertility and pregnancy in the Fontan population. International Journal of Cardiology. 2016;208:97-101. doi: http://dx.doi.org/10.1016/j.ijcard.2016.01.180.	2016	AUS	Research	x			Parents/pregnancy	Yes	Yes, no details	n/a	No, just overall not by method

## Sheet: Technology used
Author (Year)	Full reference	Recruit	Retain	Trace	Facebook	MySpace	SM undefined	Other SM	Forum/blog	Websites	Study website	Recruitment serv	Banner ads	Diary	Email	Online directory/database	Researchers network	Snowball	Search engine	Offline
Ahmed et al (2013)	Ahmed N, Jayasinghe Y, Wark JD, Fenner Y, Moore EE, Tabrizi SN, et al. Attitudes to Chlamydia screening elicited using the social networking site Facebook for subject recruitment. Sexual health. 2013;10(3):224-8. doi: 10.1071/sh12198.	x			x
Amon et al (2014)	Amon KL, Campbell AJ, Hawke C, Steinbeck K. Facebook as a recruitment tool for adolescent health research: A systematic review. Acad Pediatr. 2014;14(5):439-47.e4. doi: 10.1016/j.acap.2014.05.049.
Arnaud et al. (2012)	Arnaud N, Bröning S, Drechsel M, Thomasius R, Baldus C. Web-based screening and brief intervention for poly-drug use among teenagers: study protocol of a multicentre two-arm randomized controlled trial. BMC Public Health. 2012;12(1):1-11. doi: 10.1186/1471-2458-12-826.	x					x			x										x
Baams et al (2013)	Baams L, Beek T, Hille H, Zevenbergen FC, Bos HMW. Gender nonconformity, perceived stigmatization, and psychological well-being in dutch sexual minority youth and young adults: A mediation analysis. Arch Sex Behav. 2013;42(5):765-73. doi: 10.1007/s10508-012-0055-z.	x								x
Bailey et al (2013)	Bailey JV, Pavlou M, Copas A, McCarthy O, Carswell K, Rait G, et al. The Sexunzipped trial: optimizing the design of online randomized controlled trials. J Med Internet Res. 2013;15(12):e278. doi: 10.2196/jmir.2668.	x	x		x				x	x								x		x
Baker (2013)	Baker S. Conceptualising the use of Facebook in ethnographic research: as tool, as data and as context. Ethnography and Education. 2013;8(2):131-45. doi: 10.1080/17457823.2013.792504.		x		x										x					x
Barr & Cacciatore (2008)	Barr P, Cacciatore J. Personal fear of death and grief in bereaved mothers. Death Stud. 2008;32(5):445-60. doi: 10.1080/07481180801974752.	x								x										x
Baumgartner et al (2010)	Baumgartner SE, Valkenburg PM, Peter J. Unwanted online sexual solicitation and risky sexual online behavior across the lifespan. Journal of Applied Developmental Psychology. 2010;31(6):439-47. doi: http://dx.doi.org/10.1016/j.appdev.2010.07.005.	x													x
Bent et al (2014)	Bent S, Hendren RL, Zandi T, Law K, Choi J-E, Widjaja F, et al. Internet-based, randomized, controlled trial of omega-3 fatty acids for hyperactivity in autism. Journal of the American Academy of Child & Adolescent Psychiatry. 2014;53(6):658-66. doi: http://dx.doi.org/10.1016/j.jaac.2014.01.018.	x	x												x
Berger & Paul (2011)	Berger R, Paul MS. Using e-mail for family research. J Technol Hum Serv. 2011;29(3):197-211. doi: 10.1080/15228835.2011.609768.
Black et al (2013)	Black SR, Schmiege S, Bull S. Actual versus perceived peer sexual risk behavior in online youth social networks. Translational behavioral medicine. 2013;3(3):312-9. doi: 10.1007/s13142-013-0227-y.	x						x	x								x	x		x
Boydell et al (2014)	Boydell N, Fergie G, McDaid L, Hilton S. Avoiding pitfalls and realising opportunities: Reflecting on issues of sampling and recruitment for online focus groups. Int J Qual Methods. 2014;13(1):206-23.	x			x			x		x
Bull et al (2011)	Bull SS, Breslin LT, Wright EE, Black SR, Levine D, Santelli JS. Case study: An ethics case study of HIV prevention research on Facebook: The Just/Us study. J Pediatr Psychol. 2011;36(10):1082-92. doi: 10.1093/jpepsy/jsq126.	x			x												x	x		x
Callegari et al (2015)	Callegari ET, Reavley N, Garland SM, Gorelik A, Wark JD. Vitamin D status, bone mineral density and mental health in young Australian women: The Safe-D Study. Journal of public health research. 2015;4(3):594. doi: 10.4081/jphr.2015.594.	x			x
Chu et al (2013)	Chu JL, Snider CE. Use of a social networking web site for recruiting Canadian youth for medical research. J Adolesc Health. 2013;52(6):792-4. doi: 10.1016/j.jadohealth.2012.12.002.	x			x
Close et al (2013)	Close S, Smaldone A, Fennoy I, Reame N, Grey M. Using information technology and social networking for recruitment of research participants: Experience from an exploratory study of pediatric Klinefelter syndrome. J Med Internet Res. 2013;15(3):e48. doi: 10.2196/jmir.2286.	x			x					x	x	x								x
Ellis et al (2012)	Ellis LA, Collin P, Davenport TA, Hurley PJ, Burns JM, Hickie IB. Young Men, Mental Health, and Technology: Implications for Service Design and Delivery in the Digital Age. Journal of Medical Internet Research. 2012;14(6):e160. doi: 10.2196/jmir.2291.	x			x										x			x
Epstein (2011)	Epstein JA. Adolescent computer use and alcohol use: What are the role of quantity and content of computer use? Addict Behav. 2011;36(5):520-2. doi: 10.1016/j.addbeh.2011.01.001.	x					x		x	x									x	x
Fenner et al., (2012)	Fenner Y, Garland SM, Moore EE, Jayasinghe Y, Fletcher A, Tabrizi SN, et al. Web-based recruiting for health research using a social networking site: an exploratory study. J Med Internet Res. 2012;14(1):e20. doi: 10.2196/jmir.1978.	x			x
Fergie et al (2013)	Fergie G, Hunt K, Hilton S. What young people want from health-related online resources: a focus group study. Journal of Youth Studies. 2013;16(5):579-96. doi: 10.1080/13676261.2012.744811.	x					x								x
Flores & James (2013)	Flores A, James C. Morality and ethics behind the screen: Young people’s perspectives on digital life. New Media & Society. 2012. doi: 10.1177/1461444812462842.	x													x					x
Fox et al (2007)	Fox FE, Morris M, Rumsey N. Doing synchronous online focus groups with young people: methodological reflections. Qualitative health research. 2007;17(4):539-47. doi: 10.1177/1049732306298754.	x								x
Franciscus et al (2014)	Franciscus M, Nucci A, Bradley B, Suomalainen H, Greenberg E, Laforte D, et al. Recruitment and retention of participants for an international Type 1 diabetes prevention trial: A coordinators’ perspective. Clinical Trials. 2014;11(2):150-8. doi: 10.1177/1740774513510070.	x	x							x	x									x
Gold et al (2012)	Gold KJ, Boggs ME, Mugisha E, Palladino CL. Internet message boards for pregnancy loss: Who’s on-line and why? Womens Health Issues. 2012;22(1):e67-e72. doi: 10.1016/j.whi.2011.07.006.	x							x
Graziotti et al (2012)	Graziotti AL, Hammond J, Messinger DS, Bann CM, Miller-Loncar C, Twomey JE, et al. Maintaining participation and momentum in longitudinal research involving high-risk families. J Nurs Scholar. 2012;44(2):120-6. doi: 10.1111/j.1547-5069.2012.01439.x.			x															x
Gunasekaran et al (2015)	Gunasekaran B, Jayasinghe Y, Brotherton JM, Fenner Y, Moore EE, Wark JD, et al. Asking about human papillomavirus vaccination and the usefulness of registry validation: a study of young women recruited using Facebook. Vaccine. 2015;33(6):826-31. doi: 10.1016/j.vaccine.2014.11.002.	x			x
Hanckel & Morris (2014)	Hanckel B, Morris A. Finding community and contesting heteronormativity: Queer young people's engagement in an Australian online community. J Youth Stud. 2014;17(7):872-86. doi: 10.1080/13676261.2013.878792.	x							x	x
Henderson (2013)	Henderson M, Johnson NF, Auld G. Silences of ethical practice: dilemmas for researchers using social media. Educational Research and Evaluation. 2013;19(6):546-60. doi: 10.1080/13803611.2013.805656.
Henderson et al (2012)	Henderson EM, Law EF, Palermo TM, Eccleston C. Case study: Ethical guidance for pediatric e-health research using examples from pain research with adolescents. J Pediatr Psychol. 2012;37(10):1116-26. doi: 10.1093/jpepsy/jss085.	x							x
Hershberger et al (2012)	Hershberger PE, Gallo AM, Kavanaugh K, Olshansky E, Schwartz A, Tur-Kaspa I. The decision-making process of genetically at-risk couples considering preimplantation genetic diagnosis: initial findings from a grounded theory study. Soc Sci Med. 2012;74(10):1536-43. doi: 10.1016/j.socscimed.2012.02.003.	x								x					x					x
Hilton & Smith (2011)	Hilton S, Smith E. “I thought cancer was one of those random things. I didn’t know cancer could be caught…”: Adolescent girls’ understandings and experiences of the HPV programme in the UK. Vaccine. 2011;29(26):4409-15. doi: https://doi.org/10.1016/j.vaccine.2011.03.101.	x			x			x		x										x
Hoek et al (2009)	Hoek W, Schuurmans J, Koot HM, Cuijpers P. Prevention of depression and anxiety in adolescents: A randomized controlled trial testing the efficacy and mechanisms of Internet-based self-help problem-solving therapy. Trials. 2009;10:93-. doi: 10.1186/1745-6215-10-93.	x								x										x
Hoek et al (2012)	Hoek W, Aarts F, Schuurmans J, Cuijpers P. Who are we missing? Non-participation in an Internet intervention trial for depression and anxiety in adolescents. Eur Child Adolesc Psychiatry. 2012;21(10):593-5. doi: 10.1007/s00787-012-0295-4.	x	x							x										x
Hoek et al (2012)	Hoek W, Schuurmans J, Koot HM, Cuijpers P. Effects of internet-based guided self-help problem-solving therapy for adolescents with depression and anxiety: A randomized controlled trial. PLoS ONE. 2012;7(8):e43485. doi: 10.1371/journal.pone.0043485.
Hoffman et al (2009)	Hoffman ND, Freeman K, Swann S. Healthcare preferences of lesbian, gay, bisexual, transgender and questioning youth. J Adolesc Health. 2009;45(3):222-9. doi: 10.1016/j.jadohealth.2009.01.009.	x								x
Jones & Magee (2011)	Jones SC, Magee CA. Exposure to alcohol advertising and alcohol consumption among Australian adolescents. Alcohol & Alcohol. 2011;46(5):630-7. doi: 10.1093/alcalc/agr080.	x			x															x
Jones et al (2011)	Jones L, Saksvig B, Grieser M, Young D. Recruiting adolescent girls into a follow-up study: Benefits of using a social networking website. Contemp Clin Trials. 2012;33(2):268-72. doi: 10.1016/j.cct.2011.10.011.			x	x	x														x
Keipi et al (2015)	Keipi T, Oksanen A, Räsänen P. Who prefers anonymous self-expression online? A survey-based study of Finns aged 15–30 years. Inf Commun Soc. 2015;18(6):717-32. doi: 10.1080/1369118X.2014.991342.	x			x										x
Kramer et al (2014)	Kramer J, Rubin A, Coster W, Helmuth E, Hermos J, Rosenbloom D, et al. Strategies to address participant misrepresentation for eligibility in Web-based research. International journal of methods in psychiatric research. 2014;23(1):120-9. doi: 10.1002/mpr.1415.	x								x					x					x
Levine et al (2011)	Levine D, Madsen A, Wright E, Barar RE, Santelli J, Bull S. Formative research on MySpace: Online methods to engage hard-to-reach populations. Journal of health communication. 2011;16(4):448-54. doi: 10.1080/10810730.2010.546486.	x				x
Marsh & Bishop (2014)	Marsh J, Bishop JC. Challenges in the use of social networking sites to trace potential research participants. International Journal of Research & Method in Education. 2014;37(2):113-24. doi: 10.1080/1743727X.2013.820642.			x	x			x								x				x
Masson et al (2013)	Masson H, Balfe M, Hackett S, Phillips J. Lost without a trace? Social networking and social research with a hard to-reach population. Br J Soc Work. 2013;43(1):24-40. doi: 10.1093/bjsw/bcr168.			x	x	x		x												x
McCarthy et al (2012)	McCarthy O, Carswell K, Murray E, Free C, Stevenson F, Bailey JV. What young people want from a sexual health website: design and development of Sexunzipped. J Med Internet Res. 2012;14(5):e127. doi: 10.2196/jmir.2116.	x								x								%		x
McCartt et al (2010)	McCartt AT, Farmer CM, Jenness JW. Perceptions and experiences of participants in a study of in-vehicle monitoring of teenage drivers. Traffic Inj Prev. 2010;11(4):361-70. doi: 10.1080/15389588.2010.486428.	x							x	x					x			%		x
Mcmichael et al (2015)	McMichael C, Nunn C, Gifford SM, Correa-Velez I. Studying refugee settlement through longitudinal research: Methodological and ethical insightsfrom the Good Starts Study. J Refug Stud. 2015;28(2):238-57. doi: 10.1093/jrs/feu017.			x	x															x
Moinian (2006)	Moinian F. The construction of identity on the Internet: Oops! I’ve left my diary open to the whole world! Childhood. 2006;13(1):49-68. doi: 10.1177/0907568206058610.	x												x
Morton et al (2014)	Morton SMB, Grant CC, Carr PEA, Robinson EM, Kinloch JM, Fleming CJ, et al. How do you recruit and retain a prebirth cohort? Lessons learnt from Growing Up in New Zealand. Eval Health Prof. 2014;37(4):411-33. doi: 10.1177/0163278712462717.	x			x						x	x								x
Mustanski et al (2014)	Mustanski B, DuBois LZ, Prescott TL, Ybarra ML. A mixed-methods study of condom use and decision making among adolescent gay and bisexual males. AIDS Behav. 2014;18(10):1955-69. doi: 10.1007/s10461-014-0810-3.	x			x					x
Nielsen et al (2015)	Nielsen S, Paasonen S, Spisak S. ‘Pervy role-play and such’: girls' experiences of sexual messaging online. Sex Educ. 2015;15(5):472-85. doi: 10.1080/14681811.2015.1048852.	x								x
Nwadiuko et al (2011)	Nwadiuko J, Isbell P, Zolotor AJ, Hussey J, Kotch JB. Using social networking sites in subject tracing. Field Methods. 2010. doi: 10.1177/1525822x10384088.			x	x	x										x				x
Paine, Sweeney et al (2013)	Paine S-J, Priston M, Signal TL, Sweeney B, Muller D. Developing new approaches for the recruitment and retention of Indigenous participants in longitudinal research. MAI Journal. 2013;2:121-32.	x	x				x								x					x
Park & Calamaro (2013)	Park BK, Calamaro C. A systematic review of social networking sites: Innovative platforms for health research targeting adolescents and young adults. J Nurs Scholar. 2013;45(3):256-64.
Parsons (2015)	Parsons S. The potential of digital technologies for transforming informed consent practices with children and young people in social research. Social Inclusion. 2015;3(6):56-68. doi: 10.17645/si.v3i6.400.
Peay et al (2015)	Peay HL, Meiser B, Kinnett K, Furlong P, Porter K, Tibben A. Mothers' psychological adaptation to Duchenne/Becker muscular dystrophy. Eur J Hum Genet. 2016;24(5):633-7. doi: 10.1038/ejhg.2015.189.	x	x				x			x					x			x		x
Sabb et al (2013)	Sabb FW, Hellemann G, Lau D, Vanderlan JR, Cohen HJ, Bilder RM, et al. High-throughput cognitive assessment using BrainTest.org: examining cognitive control in a family cohort. Brain and behavior. 2013;3(5):552-61. doi: 10.1002/brb3.158.	x			x					x										x
Sharkey et al (2011)	Sharkey S, Jones R, Smithson J, Hewis E, Emmens T, Ford T, et al. Ethical practice in internet research involving vulnerable people: lessons from a self-harm discussion forum study (SharpTalk). J Med Ethics. 2011;37(12):752-8. doi: 10.1136/medethics-2011-100080.	x							x	x										~
Shilo & Mor (2014)	Shilo G, Mor Z. The impact of minority stressors on the mental and physical health of lesbian, gay, and bisexual youths and young adults. Health Soc Work. 2014;39(3):161-71. doi: 10.1093/hsw/hlu023.	x			x				x
Spijkerman et al (2015)	Spijkerman R, Roek MA, Vermulst A, Lemmers L, Huiberts A, Engels RC. Effectiveness of a web-based brief alcohol intervention and added value of normative feedback in reducing underage drinking: a randomized controlled trial. J Med Internet Res. 2010;12(5):e65. doi: 10.2196/jmir.1465.	x
ter Keurst et al (2015)	Ter Keurst A, Boivin J, Gameiro S. Women's intentions to use fertility preservation to prevent age-related fertility decline. Reproductive biomedicine online. 2016;32(1):121-31. doi: 10.1016/j.rbmo.2015.10.007.	x			x			x		x					x
van der Zanden et al (2012)	van der Zanden R, Kramer J, Gerrits R, Cuijpers P. Effectiveness of an online group course for depression in adolescents and young adults: a randomized trial. J Med Internet Res. 2012;14(3):e86. doi: 10.2196/jmir.2033.	x								x										x
Whittaker et al (2008)	Whittaker R, Maddison R, McRobbie H, Bullen C, Denny S, Dorey E, et al. A multimedia mobile phone-based youth smoking cessation intervention: findings from content development and piloting studies. J Med Internet Res. 2008;10(5):e49. doi: 10.2196/jmir.1007.	x								x
Williams (2012)	Williams SG. The ethics of internet research. Online J Nurs Inform. 2012;16(2).
Woolderink et al (2015)	Woolderink M, Bindels JA, Evers SM, Paulus AT, van Asselt AD, van Schayck OC. An online health prevention intervention for youth with addicted or mentally ill parents: Experiences and perspectives of participants and providers from a randomized controlled trial. J Med Internet Res. 2015;17(12):e274. doi: 10.2196/jmir.4817.	x													x
Woolderink et al (2010)	Woolderink M, Smit F, van der Zanden R, Beecham J, Knapp M, Paulus A, et al. Design of an internet-based health economic evaluation of a preventive group-intervention for children of parents with mental illness or substance use disorders. BMC Public Health. 2010;10(1):1-9. doi: 10.1186/1471-2458-10-470.	x								x	x									x
Zentner et al (2016)	Zentner D, Kotevski A, King I, Grigg L, d'Udekem Y. Fertility and pregnancy in the Fontan population. International Journal of Cardiology. 2016;208:97-101. doi: http://dx.doi.org/10.1016/j.ijcard.2016.01.180.	x													x					x

## Sheet: Ethical concerns
Author (Year)	Full reference	No ethical concerns specific to online research reported	Sample representativeness	Digital divide	Parental consent	Age verification	Safety	Child's vulnerability	Obtaining informed consent	Incentives	Risk to researcher	Public v private domains	Privacy, confidentiality, anonymity	Deductive disclosure	Researchers' responsibility	Internet-specific research ethical guidelines cited	General ethical guidelines cited
Ahmed et al (2013)	Ahmed N, Jayasinghe Y, Wark JD, Fenner Y, Moore EE, Tabrizi SN, et al. Attitudes to Chlamydia screening elicited using the social networking site Facebook for subject recruitment. Sexual health. 2013;10(3):224-8. doi: 10.1071/sh12198.	x	x
Amon et al (2014)	Amon KL, Campbell AJ, Hawke C, Steinbeck K. Facebook as a recruitment tool for adolescent health research: A systematic review. Acad Pediatr. 2014;14(5):439-47.e4. doi: 10.1016/j.acap.2014.05.049.				x	x			x
Arnaud et al. (2012)	Arnaud N, Bröning S, Drechsel M, Thomasius R, Baldus C. Web-based screening and brief intervention for poly-drug use among teenagers: study protocol of a multicentre two-arm randomized controlled trial. BMC Public Health. 2012;12(1):1-11. doi: 10.1186/1471-2458-12-826.	x
Baams et al (2013)	Baams L, Beek T, Hille H, Zevenbergen FC, Bos HMW. Gender nonconformity, perceived stigmatization, and psychological well-being in dutch sexual minority youth and young adults: A mediation analysis. Arch Sex Behav. 2013;42(5):765-73. doi: 10.1007/s10508-012-0055-z.	x														Ess (2007)
Bailey et al (2013)	Bailey JV, Pavlou M, Copas A, McCarthy O, Carswell K, Rait G, et al. The Sexunzipped trial: optimizing the design of online randomized controlled trials. J Med Internet Res. 2013;15(12):e278. doi: 10.2196/jmir.2668.				x	x
Baker (2013)	Baker S. Conceptualising the use of Facebook in ethnographic research: as tool, as data and as context. Ethnography and Education. 2013;8(2):131-45. doi: 10.1080/17457823.2013.792504.										x		x		x	Eynon et al (2008)
Barr & Cacciatore (2008)	Barr P, Cacciatore J. Personal fear of death and grief in bereaved mothers. Death Stud. 2008;32(5):445-60. doi: 10.1080/07481180801974752.	x														Kraut et al (2004)
Baumgartner et al (2010)	Baumgartner SE, Valkenburg PM, Peter J. Unwanted online sexual solicitation and risky sexual online behavior across the lifespan. Journal of Applied Developmental Psychology. 2010;31(6):439-47. doi: http://dx.doi.org/10.1016/j.appdev.2010.07.005.	x
Bent et al (2014)	Bent S, Hendren RL, Zandi T, Law K, Choi J-E, Widjaja F, et al. Internet-based, randomized, controlled trial of omega-3 fatty acids for hyperactivity in autism. Journal of the American Academy of Child & Adolescent Psychiatry. 2014;53(6):658-66. doi: http://dx.doi.org/10.1016/j.jaac.2014.01.018.	x
Berger & Paul (2011)	Berger R, Paul MS. Using e-mail for family research. J Technol Hum Serv. 2011;29(3):197-211. doi: 10.1080/15228835.2011.609768.		x	x											x	AoIR
Black et al (2013)	Black SR, Schmiege S, Bull S. Actual versus perceived peer sexual risk behavior in online youth social networks. Translational behavioral medicine. 2013;3(3):312-9. doi: 10.1007/s13142-013-0227-y.	x															Helsinki declaration, WMA
Boydell et al (2014)	Boydell N, Fergie G, McDaid L, Hilton S. Avoiding pitfalls and realising opportunities: Reflecting on issues of sampling and recruitment for online focus groups. Int J Qual Methods. 2014;13(1):206-23.				x	x				x				x
Bull et al (2011)	Bull SS, Breslin LT, Wright EE, Black SR, Levine D, Santelli JS. Case study: An ethics case study of HIV prevention research on Facebook: The Just/Us study. J Pediatr Psychol. 2011;36(10):1082-92. doi: 10.1093/jpepsy/jsq126.			x	x	x			x				x		x		Belmont Report
Callegari et al (2015)	Callegari ET, Reavley N, Garland SM, Gorelik A, Wark JD. Vitamin D status, bone mineral density and mental health in young Australian women: The Safe-D Study. Journal of public health research. 2015;4(3):594. doi: 10.4081/jphr.2015.594.	x															National Statement on Ethical Conduct in Human Research
Chu et al (2013)	Chu JL, Snider CE. Use of a social networking web site for recruiting Canadian youth for medical research. J Adolesc Health. 2013;52(6):792-4. doi: 10.1016/j.jadohealth.2012.12.002.	x	x
Close et al (2013)	Close S, Smaldone A, Fennoy I, Reame N, Grey M. Using information technology and social networking for recruitment of research participants: Experience from an exploratory study of pediatric Klinefelter syndrome. J Med Internet Res. 2013;15(3):e48. doi: 10.2196/jmir.2286.		x	x	x
Ellis et al (2012)	Ellis LA, Collin P, Davenport TA, Hurley PJ, Burns JM, Hickie IB. Young Men, Mental Health, and Technology: Implications for Service Design and Delivery in the Digital Age. Journal of Medical Internet Research. 2012;14(6):e160. doi: 10.2196/jmir.2291.	x
Epstein (2011)	Epstein JA. Adolescent computer use and alcohol use: What are the role of quantity and content of computer use? Addict Behav. 2011;36(5):520-2. doi: 10.1016/j.addbeh.2011.01.001.	x
Fenner et al., (2012)	Fenner Y, Garland SM, Moore EE, Jayasinghe Y, Fletcher A, Tabrizi SN, et al. Web-based recruiting for health research using a social networking site: an exploratory study. J Med Internet Res. 2012;14(1):e20. doi: 10.2196/jmir.1978.		x						x				x				National Statement on Ethical Conduct in Human Research
Fergie et al (2013)	Fergie G, Hunt K, Hilton S. What young people want from health-related online resources: a focus group study. Journal of Youth Studies. 2013;16(5):579-96. doi: 10.1080/13676261.2012.744811.	x
Flores & James (2013)	Flores A, James C. Morality and ethics behind the screen: Young people’s perspectives on digital life. New Media & Society. 2012. doi: 10.1177/1461444812462842.	x
Fox et al (2007)	Fox FE, Morris M, Rumsey N. Doing synchronous online focus groups with young people: methodological reflections. Qualitative health research. 2007;17(4):539-47. doi: 10.1177/1049732306298754.		x	x	x		x		x
Franciscus et al (2014)	Franciscus M, Nucci A, Bradley B, Suomalainen H, Greenberg E, Laforte D, et al. Recruitment and retention of participants for an international Type 1 diabetes prevention trial: A coordinators’ perspective. Clinical Trials. 2014;11(2):150-8. doi: 10.1177/1740774513510070.	x
Gold et al (2012)	Gold KJ, Boggs ME, Mugisha E, Palladino CL. Internet message boards for pregnancy loss: Who’s on-line and why? Womens Health Issues. 2012;22(1):e67-e72. doi: 10.1016/j.whi.2011.07.006.		x				x									CHERRIES
Graziotti et al (2012)	Graziotti AL, Hammond J, Messinger DS, Bann CM, Miller-Loncar C, Twomey JE, et al. Maintaining participation and momentum in longitudinal research involving high-risk families. J Nurs Scholar. 2012;44(2):120-6. doi: 10.1111/j.1547-5069.2012.01439.x.	x
Gunasekaran et al (2015)	Gunasekaran B, Jayasinghe Y, Brotherton JM, Fenner Y, Moore EE, Wark JD, et al. Asking about human papillomavirus vaccination and the usefulness of registry validation: a study of young women recruited using Facebook. Vaccine. 2015;33(6):826-31. doi: 10.1016/j.vaccine.2014.11.002.		x	x
Hanckel & Morris (2014)	Hanckel B, Morris A. Finding community and contesting heteronormativity: Queer young people's engagement in an Australian online community. J Youth Stud. 2014;17(7):872-86. doi: 10.1080/13676261.2013.878792.						x									AoIR guidelines; Sharkey et al 2011
Henderson (2013)	Henderson M, Johnson NF, Auld G. Silences of ethical practice: dilemmas for researchers using social media. Educational Research and Evaluation. 2013;19(6):546-60. doi: 10.1080/13803611.2013.805656.							x	x				x			Ess (2007)
Henderson et al (2012)	Henderson EM, Law EF, Palermo TM, Eccleston C. Case study: Ethical guidance for pediatric e-health research using examples from pain research with adolescents. J Pediatr Psychol. 2012;37(10):1116-26. doi: 10.1093/jpepsy/jss085.			x	x	x	x	x	x				x		x	AoIR, BPS, Kraut et al (2004)
Hershberger et al (2012)	Hershberger PE, Gallo AM, Kavanaugh K, Olshansky E, Schwartz A, Tur-Kaspa I. The decision-making process of genetically at-risk couples considering preimplantation genetic diagnosis: initial findings from a grounded theory study. Soc Sci Med. 2012;74(10):1536-43. doi: 10.1016/j.socscimed.2012.02.003.	x														Hunt & McHale (2007)
Hilton & Smith (2011)	Hilton S, Smith E. “I thought cancer was one of those random things. I didn’t know cancer could be caught…”: Adolescent girls’ understandings and experiences of the HPV programme in the UK. Vaccine. 2011;29(26):4409-15. doi: https://doi.org/10.1016/j.vaccine.2011.03.101.	x
Hoek et al (2009)	Hoek W, Schuurmans J, Koot HM, Cuijpers P. Prevention of depression and anxiety in adolescents: A randomized controlled trial testing the efficacy and mechanisms of Internet-based self-help problem-solving therapy. Trials. 2009;10:93-. doi: 10.1186/1745-6215-10-93.	x
Hoek et al (2012)	Hoek W, Aarts F, Schuurmans J, Cuijpers P. Who are we missing? Non-participation in an Internet intervention trial for depression and anxiety in adolescents. Eur Child Adolesc Psychiatry. 2012;21(10):593-5. doi: 10.1007/s00787-012-0295-4.	x
Hoek et al (2012)	Hoek W, Schuurmans J, Koot HM, Cuijpers P. Effects of internet-based guided self-help problem-solving therapy for adolescents with depression and anxiety: A randomized controlled trial. PLoS ONE. 2012;7(8):e43485. doi: 10.1371/journal.pone.0043485.	x
Hoffman et al (2009)	Hoffman ND, Freeman K, Swann S. Healthcare preferences of lesbian, gay, bisexual, transgender and questioning youth. J Adolesc Health. 2009;45(3):222-9. doi: 10.1016/j.jadohealth.2009.01.009.		x	x
Jones & Magee (2011)	Jones SC, Magee CA. Exposure to alcohol advertising and alcohol consumption among Australian adolescents. Alcohol & Alcohol. 2011;46(5):630-7. doi: 10.1093/alcalc/agr080.	x
Jones et al (2011)	Jones L, Saksvig B, Grieser M, Young D. Recruiting adolescent girls into a follow-up study: Benefits of using a social networking website. Contemp Clin Trials. 2012;33(2):268-72. doi: 10.1016/j.cct.2011.10.011.											x	x
Keipi et al (2015)	Keipi T, Oksanen A, Räsänen P. Who prefers anonymous self-expression online? A survey-based study of Finns aged 15–30 years. Inf Commun Soc. 2015;18(6):717-32. doi: 10.1080/1369118X.2014.991342.	x	x
Kramer et al (2014)	Kramer J, Rubin A, Coster W, Helmuth E, Hermos J, Rosenbloom D, et al. Strategies to address participant misrepresentation for eligibility in Web-based research. International journal of methods in psychiatric research. 2014;23(1):120-9. doi: 10.1002/mpr.1415.					x				x
Levine et al (2011)	Levine D, Madsen A, Wright E, Barar RE, Santelli J, Bull S. Formative research on MySpace: Online methods to engage hard-to-reach populations. Journal of health communication. 2011;16(4):448-54. doi: 10.1080/10810730.2010.546486.					x
Marsh & Bishop (2014)	Marsh J, Bishop JC. Challenges in the use of social networking sites to trace potential research participants. International Journal of Research & Method in Education. 2014;37(2):113-24. doi: 10.1080/1743727X.2013.820642.											x	x	x	x
Masson et al (2013)	Masson H, Balfe M, Hackett S, Phillips J. Lost without a trace? Social networking and social research with a hard to-reach population. Br J Soc Work. 2013;43(1):24-40. doi: 10.1093/bjsw/bcr168.							x		x		x	x		x
McCarthy et al (2012)	McCarthy O, Carswell K, Murray E, Free C, Stevenson F, Bailey JV. What young people want from a sexual health website: design and development of Sexunzipped. J Med Internet Res. 2012;14(5):e127. doi: 10.2196/jmir.2116.	x
McCartt et al (2010)	McCartt AT, Farmer CM, Jenness JW. Perceptions and experiences of participants in a study of in-vehicle monitoring of teenage drivers. Traffic Inj Prev. 2010;11(4):361-70. doi: 10.1080/15389588.2010.486428.	x
Mcmichael et al (2015)	McMichael C, Nunn C, Gifford SM, Correa-Velez I. Studying refugee settlement through longitudinal research: Methodological and ethical insightsfrom the Good Starts Study. J Refug Stud. 2015;28(2):238-57. doi: 10.1093/jrs/feu017.	x															IRB guidelines
Moinian (2006)	Moinian F. The construction of identity on the Internet: Oops! I’ve left my diary open to the whole world! Childhood. 2006;13(1):49-68. doi: 10.1177/0907568206058610.				x			x	x					x
Morton et al (2014)	Morton SMB, Grant CC, Carr PEA, Robinson EM, Kinloch JM, Fleming CJ, et al. How do you recruit and retain a prebirth cohort? Lessons learnt from Growing Up in New Zealand. Eval Health Prof. 2014;37(4):411-33. doi: 10.1177/0163278712462717.	x
Mustanski et al (2014)	Mustanski B, DuBois LZ, Prescott TL, Ybarra ML. A mixed-methods study of condom use and decision making among adolescent gay and bisexual males. AIDS Behav. 2014;18(10):1955-69. doi: 10.1007/s10461-014-0810-3.	x	x
Nielsen et al (2015)	Nielsen S, Paasonen S, Spisak S. ‘Pervy role-play and such’: girls' experiences of sexual messaging online. Sex Educ. 2015;15(5):472-85. doi: 10.1080/14681811.2015.1048852.	x
Nwadiuko et al (2011)	Nwadiuko J, Isbell P, Zolotor AJ, Hussey J, Kotch JB. Using social networking sites in subject tracing. Field Methods. 2010. doi: 10.1177/1525822x10384088.											x	x
Paine, Sweeney et al (2013)	Paine S-J, Priston M, Signal TL, Sweeney B, Muller D. Developing new approaches for the recruitment and retention of Indigenous participants in longitudinal research. MAI Journal. 2013;2:121-32.	x															National ethical guidelines
Park & Calamaro (2013)	Park BK, Calamaro C. A systematic review of social networking sites: Innovative platforms for health research targeting adolescents and young adults. J Nurs Scholar. 2013;45(3):256-64.						x						x		x
Parsons (2015)	Parsons S. The potential of digital technologies for transforming informed consent practices with children and young people in social research. Social Inclusion. 2015;3(6):56-68. doi: 10.17645/si.v3i6.400.			x	x			x	x			x	x
Peay et al (2015)	Peay HL, Meiser B, Kinnett K, Furlong P, Porter K, Tibben A. Mothers' psychological adaptation to Duchenne/Becker muscular dystrophy. Eur J Hum Genet. 2016;24(5):633-7. doi: 10.1038/ejhg.2015.189.	x	x
Sabb et al (2013)	Sabb FW, Hellemann G, Lau D, Vanderlan JR, Cohen HJ, Bilder RM, et al. High-throughput cognitive assessment using BrainTest.org: examining cognitive control in a family cohort. Brain and behavior. 2013;3(5):552-61. doi: 10.1002/brb3.158.	x	x
Sharkey et al (2011)	Sharkey S, Jones R, Smithson J, Hewis E, Emmens T, Ford T, et al. Ethical practice in internet research involving vulnerable people: lessons from a self-harm discussion forum study (SharpTalk). J Med Ethics. 2011;37(12):752-8. doi: 10.1136/medethics-2011-100080.					x	x	x	x		x			x	x	AoIR, BPS, University of Bedfordshire guidelines, University of Leicester.
Shilo & Mor (2014)	Shilo G, Mor Z. The impact of minority stressors on the mental and physical health of lesbian, gay, and bisexual youths and young adults. Health Soc Work. 2014;39(3):161-71. doi: 10.1093/hsw/hlu023.	x		x
Spijkerman et al (2015)	Spijkerman R, Roek MA, Vermulst A, Lemmers L, Huiberts A, Engels RC. Effectiveness of a web-based brief alcohol intervention and added value of normative feedback in reducing underage drinking: a randomized controlled trial. J Med Internet Res. 2010;12(5):e65. doi: 10.2196/jmir.1465.	x
ter Keurst et al (2015)	Ter Keurst A, Boivin J, Gameiro S. Women's intentions to use fertility preservation to prevent age-related fertility decline. Reproductive biomedicine online. 2016;32(1):121-31. doi: 10.1016/j.rbmo.2015.10.007.	x
van der Zanden et al (2012)	van der Zanden R, Kramer J, Gerrits R, Cuijpers P. Effectiveness of an online group course for depression in adolescents and young adults: a randomized trial. J Med Internet Res. 2012;14(3):e86. doi: 10.2196/jmir.2033.	x
Whittaker et al (2008)	Whittaker R, Maddison R, McRobbie H, Bullen C, Denny S, Dorey E, et al. A multimedia mobile phone-based youth smoking cessation intervention: findings from content development and piloting studies. J Med Internet Res. 2008;10(5):e49. doi: 10.2196/jmir.1007.	x
Williams (2012)	Williams SG. The ethics of internet research. Online J Nurs Inform. 2012;16(2).			x	x	x			x			x		x		AoIR, Hoerger & Currell (2012), Kraut et al (2004)
Woolderink et al (2015)	Woolderink M, Bindels JA, Evers SM, Paulus AT, van Asselt AD, van Schayck OC. An online health prevention intervention for youth with addicted or mentally ill parents: Experiences and perspectives of participants and providers from a randomized controlled trial. J Med Internet Res. 2015;17(12):e274. doi: 10.2196/jmir.4817.	x
Woolderink et al (2010)	Woolderink M, Smit F, van der Zanden R, Beecham J, Knapp M, Paulus A, et al. Design of an internet-based health economic evaluation of a preventive group-intervention for children of parents with mental illness or substance use disorders. BMC Public Health. 2010;10(1):1-9. doi: 10.1186/1471-2458-10-470.	x
Zentner et al (2016)	Zentner D, Kotevski A, King I, Grigg L, d'Udekem Y. Fertility and pregnancy in the Fontan population. International Journal of Cardiology. 2016;208:97-101. doi: http://dx.doi.org/10.1016/j.ijcard.2016.01.180.	x
